# Supplementary material for: Beverage intake among Jamaican School Children: An analysis across child and school environment levels
Source: PLoS One. 2026 Aug 3;21(8):e0354352. doi: 10.1371/journal.pone.0354352 (PMC13432141; doi:10.1371/journal.pone.0354352)
Supplement: S1 Table — (ZIP) [file pone.0354352.s001.zip]

Archive with 2 entries (2 files):
- 2 Part Model Results.xlsx
- __MACOSX/._2 Part Model Results.xlsx
