# Supplementary material for: Beverage intake among Jamaican School Children: An analysis across child and school environment levels
Source: PLoS One. 2026 Aug 3;21(8):e0354352. doi: 10.1371/journal.pone.0354352 (PMC13432141; doi:10.1371/journal.pone.0354352)
Supplement: S1 Table — (ZIP) [file pone.0354352.s001.zip › 2 Part Model Results.xlsx]

## Sheet: 2 Part Model Results
Results of Sweetened Beverage, Unsweetened Beverage, and Water Intake Two-Part Models
Sweet Beverage 2 Part Model																				Water 2 Part Model																				Unsweet Beverage 2 Part Model
Probit										Log(Regression)										Probit										Log(Regression)										Probit
Covariate	Coefficient	St Error	Z	P> |z|	95% CI			Obs	672	Covariate	Coefficient	St Error	Z	P> |z|	95% CI			Obs	640	Covariate	Coefficient	St Error	Z Score	P>|z|	95% CI			Obs	693	Covariate	Coefficient	St Error	Z Score	P>|z|	95% CI			Obs	548	Covariate	Coefficient	St Error	Z Score	P>|z|	95% CI			Obs	693
Female Child (ref=male	-0.09753	0.152388	-0.64003	0.522153	-0.39621	0.201142		LR chi2	28.65	Female Child (ref=male	-0.058	0.050092	-1.15777	0.246957	-0.15617	0.040184		F( 27, 612)	2.49	Female Child (ref=male	0.0948337	0.113077	0.838662	0.401659	-0.126794	0.316461		LR chi2	43.28	Female Child (ref=male	0.147905	0.0704164	2.10043	0.0356906	0.00989141	0.285918		F( 27, 612)	1.39	Female Child (ref=male	0.159244	0.116659	1.36504	0.17224	-0.069403	0.38789		LR chi2	50.16
Child Age	-0.10298	0.080095	-1.28574	0.198534	-0.25996	0.054002		Prob > chi2	0.3273	Child Age	0.03872	0.027106	1.42849	0.15315	-0.01441	0.091846		Prob > F	0.0001	Child Age	0.0365486	0.0605143	0.603966	0.545866	-0.0820573	0.155154		Prob > chi2	0.0245	Child Age	0.0581663	0.0375613	1.54857	0.121485	-0.0154524	0.131785		Prob > F	0.0948	Child Age	0.0235027	0.0624704	0.376222	0.706752	-0.098937	0.145943		Prob > chi2	0.0044
Can Identify Water as Healthier than Bagged Drink	0.778721	0.746276	1.04348	0.296728	-0.68395	2.24139		Pseudo R2	0.0772	Can Identify Water as Healthier than Bagged Drink	-0.38603	0.321459	-1.20087	0.2298	-1.01608	0.244016		R-squared	0.0989	Can Identify Water as Healthier than Bagged Drink	-0.0703444	0.690582	-0.101862	0.918866	-1.42386	1.28317		Pseudo R2	0.0609	Can Identify Water as Healthier than Bagged Drink	-0.0775008	0.414003	-0.187198	0.851505	-0.888932	0.733931		R-squared	0.0672	Can Identify Water as Healthier than Bagged Drink	0.0680016	0.689669	0.0986004	0.921456	-1.28373	1.41973		Pseudo R2	0.074
Parental income Above Poverty Line	-0.0581	0.173551	-0.33476	0.737807	-0.39825	0.282055				Parental income Above Poverty Line	0.061337	0.055064	1.11393	0.26531	-0.04659	0.169261				Parental income Above Poverty Line	0.0935229	0.121981	0.766698	0.443261	-0.145556	0.332602				Parental income Above Poverty Line	0.0832744	0.0785413	1.06026	0.289025	-0.0706637	0.237212		Adj R-squared	0.187	Parental income Above Poverty Line	0.146201	0.125076	1.1689	0.242445	-0.0989436	0.391346
Parental Education										Parental Education								Adj R-squared	0.0591	Parental Education										Parental Education								Root MSE	0.8074	Parental Education
No Formal Schooling/ Primary School	Ref									No Formal Schooling/ Primary School	Ref							Root MSE	0.6241	No Formal Schooling/ Primary School	Ref									No Formal Schooling/ Primary School	Ref									No Formal Schooling/ Primary School	Ref
All-Age School	0.796537	0.500168	1.59254	0.111264	-0.18377	1.77685				All-Age School	-0.02087	0.128138	-0.16286	0.870626	-0.27202	0.230277				All-Age School	0.379671	0.35149	1.08018	0.280063	-0.309236	1.06858				All-Age School	0.167381	0.169858	0.985419	0.324418	-0.165534	0.500296				All-Age School	0.389114	0.352649	1.1034	0.269852	-0.302065	1.08029
High School	0.178713	0.238132	0.750478	0.452967	-0.28802	0.645443				High School	0.117541	0.080985	1.4514	0.146669	-0.04119	0.276268				High School	-0.416629	0.192352	-2.16597	0.0303133	-0.793631	-0.0396261				High School	0.0294725	0.109483	0.269196	0.787779	-0.185111	0.244056				High School	-0.384306	0.194571	-1.97515	0.0482516	-0.765658	-0.0029539
Vocational School	0.118151	0.290925	0.406121	0.684654	-0.45205	0.688354				Vocational School	0.167508	0.096622	1.73365	0.08298	-0.02187	0.356883				Vocational School	-0.527017	0.220723	-2.38769	0.0169546	-0.959626	-0.0944091				Vocational School	0.0337522	0.135932	0.248303	0.8039	-0.232669	0.300173				Vocational School	-0.476114	0.223692	-2.12843	0.0333011	-0.914542	-0.0376854
College/University	-0.16674	0.281552	-0.5922	0.553714	-0.71857	0.385096				College/University	-0.09952	0.101954	-0.97612	0.329007	-0.29935	0.100308				College/University	-0.0709679	0.242781	-0.292312	0.770048	-0.54681	0.404874				College/University	0.279239	0.135055	2.06759	0.0386789	0.014535	0.543942				College/University	0.0718608	0.25275	0.284315	0.776169	-0.423521	0.567242
Private School? (ref=public)	-0.3497	0.439199	-0.79623	0.4259	-1.21052	0.511112				Private School? (ref=public)	-0.20719	0.150132	-1.38007	0.167567	-0.50144	0.087061				Private School? (ref=public)	-0.0207679	0.350962	-0.0591743	0.952813	-0.708641	0.667105				Private School? (ref=public)	-0.0948895	0.205204	-0.462415	0.643784	-0.497082	0.307303				Private School? (ref=public)	-0.257813	0.355757	-0.72469	0.468642	-0.955084	0.439457
Presence of Indoor Drinking Water Apparatuses	0.421396	0.353445	1.19226	0.233161	-0.27134	1.11414				Presence of Indoor Drinking Water Apparatuses	0.253559	0.105343	2.407	0.016084	0.047091	0.460027				Presence of Indoor Drinking Water Apparatuses	-0.0166645	0.235412	-0.0707888	0.943566	-0.478064	0.444735				Presence of Indoor Drinking Water Apparatuses	0.0350387	0.148796	0.235481	0.813835	-0.256596	0.326674				Presence of Indoor Drinking Water Apparatuses	0.0209716	0.239932	0.0874067	0.930348	-0.449286	0.491229
Presence of Outdoor Drinking Water Apparatuses	-0.26971	0.326173	-0.82689	0.408298	-0.909	0.369577				Presence of Outdoor Drinking Water Apparatuses	0.039001	0.112018	0.348166	0.727716	-0.18055	0.258552				Presence of Outdoor Drinking Water Apparatuses	-0.0556312	0.253193	-0.219718	0.826091	-0.551881	0.440619				Presence of Outdoor Drinking Water Apparatuses	-0.0468431	0.152996	-0.306173	0.759473	-0.346709	0.253023				Presence of Outdoor Drinking Water Apparatuses	-0.0308299	0.257393	-0.119778	0.904659	-0.535311	0.473651
# of Industry Marketing Elements and Sponsorships/Donations	-0.00541	0.021482	-0.25169	0.80128	-0.04751	0.036696				# of Industry Marketing Elements and Sponsorships/Donations	-0.00386	0.007659	-0.50372	0.614457	-0.01887	0.011153				# of Industry Marketing Elements and Sponsorships/Donations	-0.00671725	0.017108	-0.392639	0.694586	-0.0402482	0.0268137				# of Industry Marketing Elements and Sponsorships/Donations	-0.00384037	0.0104728	-0.3667	0.713843	-0.0243667	0.0166859				# of Industry Marketing Elements and Sponsorships/Donations	-0.0064143	0.0176719	-0.362965	0.716631	-0.0410506	0.028222
# of Sweetened Beverage Brands	0.026697	0.027703	0.963686	0.335203	-0.0276	0.080993				# of Sweetened Beverage Brands	0.004664	0.008791	0.530534	0.595741	-0.01257	0.021893				# of Sweetened Beverage Brands	0.0223345	0.0195991	1.13957	0.254466	-0.016079	0.060748				# of Sweetened Beverage Brands	-0.0124471	0.0123936	-1.00432	0.315224	-0.0367381	0.0118438				# of Sweetened Beverage Brands	0.023398	0.0201079	1.16362	0.244577	-0.0160127	0.0628087
# of Water Brands	-0.02078	0.139671	-0.14878	0.88173	-0.29453	0.252971				# of Water Brands	-0.02983	0.044678	-0.66761	0.504384	-0.11739	0.057739				# of Water Brands	0.0286094	0.1004	0.284955	0.775679	-0.168171	0.22539				# of Water Brands	0.072649	0.062638	1.15982	0.246121	-0.0501193	0.195417				# of Water Brands	0.0404904	0.10442	0.387763	0.698191	-0.16417	0.245151
# of School Meal Related Equipment, Spaces, and School-Sponsored Vending	-0.0401	0.063578	-0.63072	0.528224	-0.16471	0.084511				# of School Meal Related Equipment, Spaces, and School-Sponsored Vending	-0.00801	0.019524	-0.41025	0.681626	-0.04628	0.030256				# of School Meal Related Equipment, Spaces, and School-Sponsored Vending	0.00836409	0.0457101	0.182981	0.854813	-0.0812261	0.0979543				# of School Meal Related Equipment, Spaces, and School-Sponsored Vending	-0.0211943	0.0270926	-0.78229	0.434044	-0.0742948	0.0319062				# of School Meal Related Equipment, Spaces, and School-Sponsored Vending	0.0153463	0.0475871	0.32249	0.747082	-0.0779226	0.108615
# of Physical Activity Equipment and Spaces	-0.1337	0.103862	-1.28727	0.197999	-0.33727	0.069867				# of Physical Activity Equipment and Spaces	-0.02499	0.034742	-0.71919	0.472023	-0.09308	0.043107				# of Physical Activity Equipment and Spaces	0.0679823	0.0757952	0.89692	0.369761	-0.0805736	0.216538				# of Physical Activity Equipment and Spaces	-0.0405522	0.048495	-0.836213	0.403035	-0.135601	0.0544963				# of Physical Activity Equipment and Spaces	0.0844516	0.0778696	1.08453	0.278132	-0.0681701	0.237073
# of Outdoor Green Spaces and Non-Physical Activity Related Outdoor Spaces	-0.35777	0.173275	-2.06476	0.038946	-0.69738	-0.01816				# of Outdoor Green Spaces and Non-Physical Activity Related Outdoor Spaces	0.040605	0.060993	0.665731	0.505583	-0.07894	0.160149				# of Outdoor Green Spaces and Non-Physical Activity Related Outdoor Spaces	-0.0207989	0.136595	-0.152267	0.878976	-0.28852	0.246922				# of Outdoor Green Spaces and Non-Physical Activity Related Outdoor Spaces	0.0152164	0.0832	0.182889	0.854885	-0.147853	0.178285				# of Outdoor Green Spaces and Non-Physical Activity Related Outdoor Spaces	0.0257678	0.141673	0.181883	0.855675	-0.251905	0.303441
# of Child and Pedestrian Safety Elements	0.008444	0.082461	0.102393	0.918444	-0.15318	0.170065				# of Child and Pedestrian Safety Elements	0.031087	0.028433	1.09332	0.274253	-0.02464	0.086815				# of Child and Pedestrian Safety Elements	-0.0539703	0.0635087	-0.849809	0.395431	-0.178445	0.0705045				# of Child and Pedestrian Safety Elements	-0.0111955	0.0391771	-0.285765	0.775058	-0.0879813	0.0655903				# of Child and Pedestrian Safety Elements	-0.0824171	0.0657117	-1.25422	0.209761	-0.21121	0.0463755
# of Sanitation, Trash, and Recycling Apparatuses	-0.22457	0.238449	-0.94181	0.346291	-0.69192	0.242779				# of Sanitation, Trash, and Recycling Apparatuses	0.049416	0.079406	0.622321	0.533731	-0.10622	0.20505				# of Sanitation, Trash, and Recycling Apparatuses	-0.00227089	0.178813	-0.0126998	0.989867	-0.352739	0.348197				# of Sanitation, Trash, and Recycling Apparatuses	0.0763058	0.111076	0.686969	0.492102	-0.141399	0.294011				# of Sanitation, Trash, and Recycling Apparatuses	-0.0053962	0.185426	-0.0291016	0.976784	-0.368825	0.358032
Students Able to Drink Water in Class?	***									Students Able to Drink Water in Class?	-0.18747	0.184797	-1.01448	0.310355	-0.54967	0.174723				Students Able to Drink Water in Class?	0.650756	0.393122	1.65535	0.0978533	-0.11975	1.42126				Students Able to Drink Water in Class?	-0.0855665	0.310729	-0.275374	0.783029	-0.694584	0.523451				Students Able to Drink Water in Class?	0.681706	0.397877	1.71336	0.0866462	-0.0981177	1.46153
Presence of Urban Residences Near Schools	-0.26	0.277484	-0.937	0.348761	-0.80386	0.283857				Presence of Urban Residences Near Schools	0.230652	0.093179	2.47538	0.01331	0.048025	0.413278				Presence of Urban Residences Near Schools	0.0489107	0.212932	0.229701	0.818324	-0.368429	0.46625				Presence of Urban Residences Near Schools	0.195546	0.125162	1.56234	0.118208	-0.0497675	0.440859				Presence of Urban Residences Near Schools	0.0775787	0.216854	0.357747	0.720533	-0.347446	0.502604
Presence of Paved Roads Near Schools	0.210106	0.314705	0.667627	0.504372	-0.4067	0.826916				Presence of Paved Roads Near Schools	0.105168	0.107796	0.975622	0.329252	-0.10611	0.316445				Presence of Paved Roads Near Schools	0.157008	0.238684	0.657809	0.510661	-0.310803	0.62482				Presence of Paved Roads Near Schools	0.122765	0.150647	0.814919	0.415119	-0.172498	0.418029				Presence of Paved Roads Near Schools	0.252404	0.244385	1.03281	0.301692	-0.226582	0.73139
Presence of Food Vendors Near Schools	-0.34308	0.396649	-0.86496	0.387063	-1.1205	0.434334				Presence of Food Vendors Near Schools	0.024869	0.135076	0.184111	0.853927	-0.23988	0.289614				Presence of Food Vendors Near Schools	-0.225664	0.298106	-0.756993	0.449054	-0.809941	0.358613				Presence of Food Vendors Near Schools	0.0779248	0.186385	0.418086	0.675884	-0.287382	0.443232				Presence of Food Vendors Near Schools	-0.390159	0.301756	-1.29296	0.196025	-0.98159	0.201272
Presence of Food Stalls Near Schools	0.086987	0.336703	0.25835	0.796137	-0.57294	0.746912				Presence of Food Stalls Near Schools	0.035995	0.115533	0.311559	0.755376	-0.19045	0.262437				Presence of Food Stalls Near Schools	-0.155939	0.257485	-0.605624	0.544765	-0.660599	0.348722				Presence of Food Stalls Near Schools	-0.220675	0.158495	-1.39232	0.163827	-0.531318	0.0899693				Presence of Food Stalls Near Schools	-0.0804019	0.266143	-0.3021	0.762576	-0.602033	0.441229
Presence of Cook Shops Near Schools	0.142071	0.287701	0.493816	0.621436	-0.42181	0.705954				Presence of Cook Shops Near Schools	0.119491	0.091098	1.31168	0.189628	-0.05906	0.298039				Presence of Cook Shops Near Schools	0.181656	0.206197	0.880981	0.378328	-0.222483	0.585795				Presence of Cook Shops Near Schools	-0.0287373	0.126715	-0.226787	0.82059	-0.277094	0.21962				Presence of Cook Shops Near Schools	0.221135	0.209385	1.05612	0.290914	-0.189251	0.631521
Presence of Supermarkets Near Schools	-0.32826	0.271007	-1.21127	0.225791	-0.85943	0.202901				Presence of Supermarkets Near Schools	0.360705	0.090849	3.97038	7.18e-05	0.182644	0.538766				Presence of Supermarkets Near Schools	0.00630937	0.205425	0.0307138	0.975498	-0.396316	0.408934				Presence of Supermarkets Near Schools	0.0331724	0.127043	0.261112	0.794006	-0.215827	0.282171				Presence of Supermarkets Near Schools	0.12631	0.209451	0.603055	0.546472	-0.284206	0.536827
Presence of Restaurants/Fast Food/Sit Down Establishments Near Schools	0.331496	0.485963	0.682143	0.495149	-0.62097	1.28397				Presence of Restaurants/Fast Food/Sit Down Establishments Near Schools	-0.21863	0.137105	-1.59458	0.110805	-0.48735	0.050095				Presence of Restaurants/Fast Food/Sit Down Establishments Near Schools	0.0990981	0.319423	0.310241	0.756378	-0.52696	0.725156				Presence of Restaurants/Fast Food/Sit Down Establishments Near Schools	-0.274135	0.192268	-1.4258	0.153927	-0.650974	0.102703				Presence of Restaurants/Fast Food/Sit Down Establishments Near Schools	0.0898666	0.33077	0.271689	0.785861	-0.558431	0.738164
Cons	4.80572	1.82347	2.63547	0.008402	1.23177	8.37966				Cons	6.21108	0.664301	9.34979	8.78e-21	4.90907	7.51308				Cons	-0.194655	1.46387	-0.132973	0.894215	-3.06379	2.67448				Cons	5.30715	0.931912	5.69491	1.23436e-08	3.48064	7.13367				Cons	-0.284188	1.49016	-0.19071	0.848753	-3.20484	2.63647
[truncated: 9 more columns]
